# Supplementary material for: Seasonal Metagenomic Survey of Pathogenic Microorganisms in Non-Human Primates in Mayanghe National Nature Reserve, China
Source: Pathogens. 2025 Dec 4;14(12):1237. doi: 10.3390/pathogens14121237 (PMC12735446; doi:10.3390/pathogens14121237)
Supplement: Supplementary file 1 [file pathogens-14-01237-s001.zip]

Archive with 1 entries (1 files):
- pathogens-3975553-supplementary.pdf
